# Supplementary material for: Comparing the gut microbiota of Sichuan golden monkeys across multiple captive and wild settings: roles of anthropogenic activities and host factors
Source: BMC Genomics. 2024 Feb 6;25:148. doi: 10.1186/s12864-024-10041-7 (PMC10848473; doi:10.1186/s12864-024-10041-7)
Supplement: Supplementary file 1 — Supplementary Material 1 [file 12864_2024_10041_MOESM1_ESM.xlsx]

## Sheet: Table S1
Table S1 The basic information of the R. roxellana individuals involved in this study.
Sample ID	Sources	Gender	Age	Identity number (ID)	Father ID	Mother ID
XZ1	NJZ	F	5		442	775
XZ2	NJZ	M	13	442	153	175
XZ3	NJZ	F	11	775
XZ4	NJZ	F	2	1085	442	775
XZ5	NJZ	F	6	838	765	180
XZ6	NJZ	M	8	691	252	631
XZ7	SHZ	F	23	214	86	64
XZ8	SHZ	F	20	244	131	116
XZ9	SHZ	F	8	744	325	727
XZ10	SHZ	F	7	787	223	367
XZ11	SHZ	M	8	698	183	256
XZ12	SHZ	M	7	790	223	384
XZ13	SHZ	F	4	963	796	670
XZ14	SHZ	F	11	570	215	297
XZ15	SHZ	F	11	568	223	192
XZ16	SHZ	F	5	891	325
XZ17	SHZ	M	5	902	566	430
XZ18	SHZ	M	6	835	183	356
XZ19	SHZ	M	5
XZ20	SHZ	M	4
XZ21	SHZ	M	6
XZ22	SHZ	M	7	759	325	727
XZ23	SHZ	F	3
XZ24	SHWP	M	10	584	199	351
XZ25	SHWP	M	9	674	211	247
XZ26	SHWP	M	14	419	211	201
XZ27	SHWP	M		615	Wild individuals	611
XZ28	SHWP	F	1		615	661
XZ29	SHWP	F	5	852	355	217
XZ30	SHWP	M	4	973	510	247
XZ31	SHWP	M	9	676	330	217
XZ32	SHWP	M		616	609	608
XZ33	SHWP	M	2	1101	615	247
XZ34	SHWP	M	10	591	330	116
XZ35	SHWP	F	2	1074	420	479
XZ36	SHWP	F	2	1102	615	247
XZ37	SHWP	F	23	217	119	116
XZ38	SHWP	F	3	993	584	542
XZ39	SHWP	F	11	542	211	201
XZ40	SHWP	F	13	449	131	116
XZ41	SHWP	F	9	661	211	201
XZ42	SHWP	M	1		615	247
XZ43	SHWP	F	1		420	616
XZ44	SHWP	F	2	1082	420	479
XZ45	SHWP	F	2		420	485
XZ46	SHWP	F		616	609	608
XZ47	SHWP
XZ48	SHWP
XZ49	SHWP
XZ50	SHWP
XZ51	SHWP
XZ52	SHWP
XZ53	SHWP
XZ54	SHWP
XZ55	SHWP	F	4	926	540	329
XZ56	SHWP	F	4	932	420	479
XZ57	HZZ	F	5	869	543	441
XZ58	HZZ	M	1		349	246
XZ59	HZZ	M	17	349	122	222
XZ60	HZZ	F	5	853	349	246
XZ61	HZZ	F	3	990	349	246
XZ62	HZZ	M	1		543	441
XZ63	HZZ	F	3	1025	543	441
XZ64	HZZ	M	11	543	161	246
XZ65	HZZ	F	13	441	223	367
XZ66	CDZ	M	5.61		Wild individuals	Wild individuals
XZ67	CDZ	M	12.7
XZ68	CDZ	F	8.61		R. roxellana016	R. roxellana015
XZ69	CDZ	M	2.68		R. roxellana019	R. roxellana025
XZ70	CDZ	F	2.75		R. roxellana016	R. roxellana040
XZ71	CDZ	F	1.72		R. roxellana027	R. roxellana015
XZ72	CDZ	F	3.52		R. roxellana016	R. roxellana018
XZ73	CDZ	M	0.1		R. roxellana048	R. roxellana018
XZ74	BJZ	M	15	392	278	277
XZ75	BJZ	F	4	957	475	625
XZ76	BJZ	M	4	940	627	610
XZ77	BJWP	M	4	935	581	550
XZ78	BJWP	M	7	762	416	439
XZ79	BJWP	M	16	375	279	306
XZ80	BJWP	F	11	550	278	277
XZ81	BJWP	F	13	439	278	277
XZ82	BJWP	M	14	416	268	272
XZ83	BJWP	F	3	1034	416	439
XZ84	BJWP	M	10	597	310	319
XZ85	BJWP	F	22	277	268	262
XZ86	BJWP	F	2
XZ87	BJWP	F	6	813	504	516
XZ88	BJWP	M	2	1055	335	589
XZ89	BJWP	F	6	805	278	277
XZ90	BJWP	F	10	589	281	342
XZ91	BJWP	F	27	272	261	260
XZ92	BJWP	M	6	823	335	512
XZ93	BJWP	F	5	857	281	342
XZ94	BJWP	F	18	319	Wild individuals	Wild individuals
XZ95	BJWP	F	18	342	Wild individuals	Wild individuals
XZ96	BJWP	F	18	337	268	272
XZ97	BJWP	F	19	295	268	371
XZ98	BJWP	F	12	512	265	303
XZ99	BJWP	M	12	504	310	319
XZ100	BJWP	M	2	1100	299	342
XZ101	Wild
XZ102	Wild
XZ103	Wild
XZ104	Wild
XZ105	Wild
XZ106	Wild
XZ107	Wild
XZ108	Wild
XZ109	Wild
XZ110	Wild
XZ111	Wild-fed
XZ112	Wild-fed
XZ113	Wild-fed
XZ114	Wild-fed
XZ115	Wild-fed
XZ116	Wild-fed
XZ117	Wild-fed
XZ118	Wild-fed
XZ119	Wild-fed
XZ120	Wild-fed
XZ121	Wild-fed
XZ122	Wild-fed
XZ123	Wild-fed
XZ124	Wild-fed
